# Supplementary material for: Metabolic Insights into the Anion-Anion Antagonism in Sweet Basil: Effects of Different Nitrate/Chloride Ratios in the Nutrient Solution
Source: Int J Mol Sci. 2020 Apr 3;21(7):2482. doi: 10.3390/ijms21072482 (PMC7177776; doi:10.3390/ijms21072482)
Supplement: Supplementary file 1 [file ijms-21-02482-s001.zip]

Archive with 7 entries (6 files):
- Supplementary Files/
- Supplementary Files/Supplementary Figure 1.tif
- Supplementary Files/Supplementary Figure 2.jpg
- Supplementary Files/Supplementary Figure 3.jpg
- Supplementary Files/Supplementary Figure 4.jpg
- Supplementary Files/Supplementary File 1.xlsx
- Supplementary Files/Supplementary Tables.docx
