# Supplementary material for: Metabolic Insights into the Anion-Anion Antagonism in Sweet Basil: Effects of Different Nitrate/Chloride Ratios in the Nutrient Solution
Source: Int J Mol Sci. 2020 Apr 3;21(7):2482. doi: 10.3390/ijms21072482 (PMC7177776; doi:10.3390/ijms21072482)
Supplement: Supplementary file 1 [file ijms-21-02482-s001.zip › Supplementary Files/Supplementary File 1.xlsx]

## Sheet: CT1 Fold change
Parent Class	Class	Compound	Log FC 20:80 vs 80:20	Log FC 40:60 vs 80:20	Log FC 60:40 vs 80:20	VIP
Amino acids and derivatives		L-isowillardiine	-5.65091	-5.65091	-5.65956
Aminoacids and derivatives		&gamma;-L-glutamyl-(<i>S</i>)-allyl-L-cysteinyl-glycine	2.79481	-0.341121	-0.627598
Aminoacids and derivatives		&gamma;-L-glutamyl-L-cysteine	-17.585	-17.5121	0.146349
Aminoacids and derivatives		<i>N</i>-hydroxy-L-dihomomethionine	23.1656	0	0
Aminoacids and derivatives		alliin	-12.6871	1.14533	1.11014
Aminoacids and derivatives		cysteine	-16.9349	-11.4643	-16.5684
Aminoacids and derivatives		homoisoalliin	23.0238	23.3288	0
Aminoacids and derivatives		L-arginine	-3.76807	-2.9718	-0.366448
Aminoacids and derivatives		L-citrulline	-21.888	-22.0463	-21.6822
Aminoacids and derivatives		Phenylalanine	-2.82714	-2.44315	-0.667196
aromatic compound		3,4-dihydroxy-5-<i>all-trans</i>-hexaprenylbenzoate	17.648	12.1973	13.3762	*
aromatic compound		3,4-dihydroxy-5-<i>all-trans</i>-nonaprenylbenzoate	17.5128	-0.203215	0.231198
aromatic compound		demethylphylloquinol	20.6499	19.7195	0
aromatic compound		dihydrocoumarin	-19.6285	-8.1564	0.364634	*
aromatic compound		salicortin	-1.01738	-0.529955	0.0608698
carboxy acids		(9Z,13S,15Z)-12,13-epoxyoctadeca-9,11,15-trienoate/12-oxo-cis-10,15-phytodienoate/colnelenate/9,10-epoxy-10,12Z,15Z-octadecatrienoate	-18.2826	-0.486744	-0.18182
carboxy acids		(9Z,15Z)-12,13-epoxy-octadeca-9,15-dienoate	-1.19868	-1.61164	-0.245618
carboxy acids		2-oxoadipate	17.6783	-0.293396	0.145208
carboxy acids		2-oxoglutarate	-17.0357	-11.5356	-16.6692	*
carboxy acids		acetonedicarboxylate	-17.0357	-11.5356	-16.6692	*
carboxy acids		dimorphecolate/vernolate/densipolate/9,10-epoxy-12-cis-octadecenoate/18-oxo-oleate	-1.51199	-1.23068	-0.558654
carboxy acids		propionyl adenylate	0.0404472	0.162676	1.05854
carboxy acids		sterculate	-2.45451	-1.13878	-0.263601
Hormones	Brassinosteroids	campestanol	6.28964	-0.203215	12.2755
Hormones	Gibberellins	gibberellin A<sub>14</sub>-aldehyde	-9.1218	-9.44635	-0.018671
Hormones	Gibberellins	gibberellin A<sub>15</sub> (closed lactone form)	-18.3177	-12.6799	-0.0187263
Hormones	Gibberellins	gibberellin A<sub>44</sub> (closed lactone form)	-3.43736	-2.28435	-1.02462
Isoprenoids	Carotenoids	&beta;-D-gentiobiosyl crocetin	-1.10158	-0.285969	-0.265326
Isoprenoids	Carotenoids	bis(&beta;-D-glucosyl) crocetin	-1.13562	-0.278858	-0.268832
Isoprenoids	Carotenoids	bixin dimethyl ester	-20.907	-1.31804	-1.29883	*
Isoprenoids	Carotenoids	capsanthin/antheraxanthin/4-hydroxyzeaxanthin	-0.0453768	3.37607	0.145208
Isoprenoids	Carotenoids	lactucaxanthin/zeaxanthin/lutein/4,4-dihydroxy-&beta;,&beta;-carotene	12.5775	8.87352	-5.61799
Isoprenoids	Diterpenoids	<i>syn</i>-copalyl diphosphate	-4.30984	-0.419774	0.385572
Isoprenoids	Diterpenoids	19-<i>O</i>-&beta;-glucopyranosyl-steviol	9.92208	10.849	10.221	*
Isoprenoids	Diterpenoids	steviolmonoside	19.8688	13.7085	6.73398	*
Isoprenoids	Sesquiterpenoids	artemisinin	-13.8703	-2.08007	-10.1651	*
Isoprenoids	Sesquiterpenoids	lubimin	11.7772	18.9052	18.4443
Isoprenoids	sMonoterpenol	(6<i>E</i>)-8-hydroxygeraniol	1.29109	0.777642	0.00372854
Isoprenoids	Steroids	4&alpha;-hydroxymethyl-4&beta;-methyl-5&alpha;-cholesta-8,24-dien-3&beta;-ol/4&alpha;-hydroxymethyl-ergosta-7,24(24<sup>1</sup>)-dien-3&beta;-ol	-1.12086	-0.487701	0.133912
Isoprenoids	Steroids	dehydrodesmosterol/zymosterone/5&alpha;-cholesta-7,24-dien-3-one	-19.4192	-19.1813	-18.9667
Isoprenoids	Terpenoid derivative	(<i>E,E</i>)-farnesylacetone	-18.7931	-12.8854	-12.604
Isoprenoids	Tetraterpenoids	(2<i>E</i>,14<i>E</i>,18<i>E</i>)-lycopatriene	-19.5812	-9.29038	-0.260292
Isoprenoids	Triterpenoids	monodeglucosyl des-acyl avenacin A	19.0058	19.6252	19.8492	*
lipids		1-[18-hydroxyoeoyl]-2-[18-hydroxy-lioleoyl]-<i>sn</i>-glycerol	18.2849	14.6114	6.20405
lipids		1-18:1-2-16:1-monogalactosyldiacylglycerol	1.06554	1.62429	1.55035
lipids		1-18:2-2-18:2-monogalactosyldiacylglycerol	1.17255	2.09354	1.85705	*
lipids		1-18:2-2-18:3-digalactosyldiacylglycerol	10.6187	8.95862	8.7951
lipids		1-18:3-2-18:2-digalactosyldiacylglycerol	10.6187	8.95862	8.7951
lipids		digalactosyldiacylglycerol	17.251	0.149595	6.04386
lipids		dipalmitoyl phosphatidate	-12.9984	0.0343568	0.73666
lipids		phosphatidylglycerophosphate (1-octadecenoyl(9Z), 2-palmitoyl)	15.2604	11.7006	14.9108
lipids		phosphatidylglycerophosphate (dioctadec-9-enoyl(Z))	-0.0570612	21.6915	21.9069	*
Nitrogen-containing secondary metabolites	alkaloids	&gamma;-chaconine/&gamma;-solanine	13.9236	0.123706	-6.23202
Nitrogen-containing secondary metabolites	alkaloids	(S)-tetrahydropapaverine/laudanine	-3.40671	-7.62024	-1.68052
Nitrogen-containing secondary metabolites	alkaloids	betaxanthin	12.1751	11.8763	0.894448
Nitrogen-containing secondary metabolites	alkaloids	chelirubine	-1.44911	0.38377	0.338121
Nitrogen-containing secondary metabolites	alkaloids	miraxanthin V	-1.40792	-2.30362	-2.51442	*
Nitrogen-containing secondary metabolites	alkaloids	noscapine	3.84094	3.96747	4.36869
Nitrogen-containing secondary metabolites	alkaloids	pumiloside	-19.0481	-1.4316	-0.625496
Nitrogen-containing secondary metabolites	alkaloids	swainsonine	-17.9374	-17.9374	0.548674
Nitrogen-containing secondary metabolites	Glucosinolates	7-(methylsulfinyl)heptyl-glucosinolate	-1.49644	-1.01932	-0.513221
phenylpropanoids	Flavonoids	(-)-epicatechin-3-<i>O</i>-gallate	0.0749102	0.31483	1.20239
phenylpropanoids	Flavonoids	(-)-phaseollin	19.2986	18.2729	18.3568
phenylpropanoids	Flavonoids	(-)-sativan	-2.81652	-1.73938	-1.66533
phenylpropanoids	Flavonoids	(2S)-eriodictyol/2-hydroxynaringenin/1-(4-hydroxyphenyl)-3-(2,4,6-trihydroxyphenyl)propane-1,3-dione/dalbergioidin	1.02738	-0.201262	0.341463
phenylpropanoids	Flavonoids	3,6,7,2',4'-pentamethylquercetagetin/2'-hydroxy 3,6,7,3',4'-pentamethylquercetagetin	-1.01551	-0.544607	0.105483
phenylpropanoids	Flavonoids	7,4'-dimethylquercetin	19.0354	0	0
phenylpropanoids	Flavonoids	dalcochinin-8'-O-&beta;-glucoside	-0.0458078	-0.0719004	6.02501
phenylpropanoids	Flavonoids	dalpatein	17.7009	17.8521	6.11273
phenylpropanoids	Flavonoids	isovitexin 2''-O-rhamnoside/vitexin 2''-<i>O</i>-&beta;-L-rhamnoside	18.0188	5.66714	0.145208
phenylpropanoids	Flavonoids	quercetagetin 7-<i>O</i>-glucoside/gossypetin 7-<i>O</i>-glucoside	-1.53609	-1.03397	-0.511553
phenylpropanoids	Flavonoids	scutellarin/luteolin 7-O-&beta;-D-glucuronide	-1.54906	-1.0129	-0.469555
phenylpropanoids	Flavonoids	syringetin/eupatolitin/dimethylmyricetin/gossypetin 3',8-dimethyl ether/quercetagetin 3',6-dimethyl ether	13.3683	12.4725	12.2618
phenylpropanoids	Lignans	(-)-4'-demethyl-deoxypodophyllotoxin	-1.53682	-0.443425	-0.350357
phenylpropanoids	Lignans	<i>O</i>4,<i>O</i>5--dimethylthujaplicatin	-1.02583	-0.533245	0.0560986
phenylpropanoids	Lignans	justicidin B/&beta;-maltose/allolactose/gibberellin A<sub>8</sub>-catabolite/&alpha;-maltose/fagopyritol/melibiose/&beta;-gentiobiose/&beta;-D-cellobiose/galactinol/&alpha;-lactose/sucrose/&alpha;,&alpha;-trehalose	-1.18407	-0.369028	-0.240069
phenylpropanoids	Other phenylpropanoids	1-<i>O</i>-vanilloyl-&beta;-D-glucose/camptothecin	1.29073	0.474627	0.284862
phenylpropanoids	Other phenylpropanoids	4-coumaraldehyde/1-phenylpropane-1,2-dione	-19.6285	-8.1564	0.364634
phenylpropanoids	Other phenylpropanoids	bergaptol/2-[(2'-methylthio)propyl]maleate	-18.1358	-18.2941	-17.6833
phenylpropanoids	Other phenylpropanoids	coumarinate/3-hydroxy-<i>trans</i>-cinnamate/<i>keto</i>-phenylpyruvate/enol-phenylpyruvate/4-coumarate/2-coumarate	2.30673	1.13024	1.15042
phenylpropanoids	Other phenylpropanoids	daphnetin/esculetin	12.1696	-0.203215	0.145208
phenylpropanoids	Other phenylpropanoids	methylsalicylate/azaguanine/vanillin/<i>N</i>-carbamoyl-L-aspartate/3,4-dihydroxyphenylacetaldehyde/ferulate	19.4325	17.9901	17.788
secondary metabolites		bisdemethoxycurcumin	19.0143	-0.203215	0.145208
secondary metabolites		hyperxanthone E	0.238633	11.9586	11.7825
secondary metabolites		methoxyanigorufone	-2.78666	-1.70952	-1.63696
Vitamins		L-ascorbate	18.0957	18.043	21.0359
z-Others		(3E)-phytochromobilin/15,16-dihydrobiliverdin/&alpha;-bilirubin/(3Z)-phytochromobilin	9.71644	-0.203215	0.145208
z-Others		&alpha;-D-glucuronate 1-phosphate/&alpha;-D-galacturonate 1-phosphate	16.3924	5.17183	0.145208
z-Others		&gamma;-Glu-Cys-&gamma;-Glu-Cys-&beta;-Ala	21.3222	-0.293396	-0.0267725
z-Others		&gamma;-thiomethyl glutamate	19.5536	18.0509	17.8905
z-Others		(-)-medicarpin-3-<i>O</i>-glucoside	-0.644559	-1.42532	-0.0407149
z-Others		(+)-pisatin/robustaquinone B/1,7-dihydroxy-6,8-dimethoxy-2-methylanthraquinone/<i>trans</i>-cinnamoyl-&beta;-D-glucoside/dimethylkaempferol/2',7-dihydroxy-4',5'-dimethoxyisoflavone/cirsimaritin/ladanein	1.98067	1.23871	1.25884
z-Others		(<i>E</i>)-1-(L-cysteinylglycin-<i>S</i>-yl)-<i>N</i>-hydroxy-&omega;-(methylsulfanyl)hexan-1-imine/1D-1-O-(indol-3-yl)acetyl-myo-inositol/6-hydroxy-indole-3-acetyl-phenylalanine/oxindole-3-acetyl-phenylalanine/thenoyl trifluoro acetone/hexanediol 1,6-bisphosphate/4-methyl-5-(2-phosphooxyethyl)thiazole	-0.221266	17.1197	0.145208
z-Others		(<i>E</i>)-1-(L-cysteinylglycin-<i>S</i>-yl)-<i>N</i>-hydroxy-2-(1<i>H</i>-indol-3-yl)ethan-1-imine	-1.29902	-0.377189	-0.267152
z-Others		(<i>S</i>)-5-hydroxyisourate	-18.2617	-18.42	-12.124
z-Others		(2,6-difluoro-4-hydroxyphenyl)pyruvate	-1.5643	0.194242	0.591561	*
z-Others		(2E)-2-ethylidene-4-hydroxy-5-methyl-3(2H)-furanone/3,5-dihydroxyanisole	2.30024	1.08704	1.07813
z-Others		(2S)-2-amino-4-pentenoate/L-proline	-1.65972	-1.04842	-0.502461
z-Others		(indol-3-yl)pyruvate	-18.1668	-12.3842	-17.7143	*
z-Others		(L-cysteinylglycin-<i>S</i>-yl)(1<i>H</i>-indol-3-yl)acetonitrile	2.19209	1.45012	1.47026
z-Others		[(2S)-2-amino-2-carboxylatoethyl]-5-hydroxy-2H-1,4-benzothiazine-3-carboxylate	18.0849	2.63338	11.5902
z-Others		<i>N,N',N''</i>-triacetylchitotriose	-19.2496	-16.0741	-6.26079
z-Others		<i>N</i><sup>6</sup>-(&Delta;<sup>2</sup>-isopentenyl)-adenosine 5'-monophosphate	-0.164205	-0.322559	5.77029
z-Others		<i>N</i>-vanillate-L-glutamate	8.20541	-0.37962	0.145208
z-Others		<i>N-P</i>-tosyl-L-phenylalanyl chloromethyl ketone	-12.9958	-0.588616	-0.414514
z-Others		<i>S</i>-(hydroxymethyl)glutathione	2.99282	1.70241	1.80407
z-Others		<i>sn</i>-1,2-di(2-propylpentanoyl)glycerol	-18.4899	-14.2105	-18.2544
z-Others		<i>trans</i>-coutarate/phaselate	18.3516	8.46745	11.913
z-Others		1-(p-butylphenyl)-2,2-dimethyl-4,6-diamino-1,2-dihydro-s-triazine	-0.911287	-1.49684	0.0354713	*
z-Others		1,4-dihydroxy-6,7,8-trimethoxy-2-methylanthraquinone/robustaquinone H/nevadensin/8-hydroxy-salvigenin/3,7,4'-trimethylquercetin	1.09614	0.379631	0.333982
z-Others		10-deacetyl-2-debenzoylbaccatin III	-18.6082	-18.3211	0.928492
z-Others		1-16:0-2-18:3-diacylglycerol-trimethylhomoserine	12.588	12.1331	11.8805
z-Others		13-[(<i>E</i>)-2-methylcrotonoyl]oxylupanine	-6.24876	-6.23071	8.72176	*
z-Others		17-O-deacetylvindoline	-0.175459	-0.0260925	6.69413
z-Others		1-linoleoyl-2-&alpha;-linolenoyl-phosphatidylcholine	10.6244	11.1123	10.9809
z-Others		1-phenyl-7-(3,4-dihydroxyphenyl)-hepta-1,3-dien-5-one/(R)-prunasin/indican	-19.3973	-19.3524	-18.9448
z-Others		2-(2-methylpyridin-3-yl)ethanol	-19.2145	-1.33265	0.0206979
z-Others		2-(8-hydroxy-2-oxotridecyl)-6-oxopyran-4-olate	-3.83994	-1.97743	-2.33154
z-Others		2,4-dihydroxycinnamate	2.22478	1.03494	1.11032
z-Others		2'-deoxymugineate	-2.77319	-1.72597	-1.64
z-Others		3-dehydrosphinganine/sphingosine	-1.74733	-1.68994	-1.2436
z-Others		4,5-<i>seco</i>-dopa	-21.0349	0.223454	0.727509	*
z-Others		4-amino-2,6-dinitrotoluene	19.5352	18.6602	14.7055
z-Others		4-amino-2,6-dinitrotoluene glucoside	-1.41389	0.284158	0.531211	*
z-Others		4-nitrophenol	1.75849	0.422547	-0.196578
z-Others		4'-phosphopantetheine group	-11.36	-11.342	-5.1176
z-Others		4'-phosphopantetheine/&gamma;-L-glutamyl-(<i>S</i>)-2-carboxypropyl-L-cysteine	-11.36	-11.342	-5.1176
z-Others		5 &alpha;-carboxystrictosidine	-1.34587	0.169388	0.280643
z-Others		5,7-dihydroxy-2-methylchromone/7-hydroxy-8-methoxycoumarin/scopoletin/juglone	19.4325	18.5204	11.8951
z-Others		5-mercuriocytidine	-1.72706	-1.04322	-0.433106
z-Others		5-methyltetrahydrofolate mono-L-glutamate	-2.78525	-0.271454	-1.28938
z-Others		7,2'-dihydroxy-4'-methoxy-isoflavanol carbocation intermediate 2	-18.2091	-0.56418	-18.2091	*
z-Others		7-deoxyloganin	-1.2168	-1.62085	-0.470125	*
z-Others		9-hydroxy-10-oxo-12-octadecenoate	-19.4687	-0.451406	-0.248095
z-Others		adenosine 5'-phosphoramidate	1.09346	0.391411	0.334175
z-Others		adenylyl-imidodiphosphate	-1.21477	-0.202308	0.24793
z-Others		adhyperforin/echinenone	19.1551	12.5744	0.121566
z-Others		all-<i>trans</i>-hexaprenyl diphosphate/presqualene diphosphate	-1.04842	0.0791063	0.293684
z-Others		allosamidin	-2.97913	-0.278833	0.0320629
z-Others		ATP/2-hydroxy-dATP/dGTP	-1.29419	-0.218514	0.234209
z-Others		benzyl 6-<i>O</i>-&beta;-<i>D</i>-apiofuranosyl-&beta;-<i>D</i>-glucopyranoside/benzyl alcohol 6-<i>O</i>-&beta;-<i>D</i>-xylopyranosyl-&beta;-<i>D</i>-glucopyranoside	-1.02583	-0.533245	0.0560986
z-Others		berbamunine/guattegaumerine	-2.50223	-0.389995	-0.0398293
z-Others		BPH-700	-15.3086	6.62162	3.46272
z-Others		brassinosteroid/triterpenoid/soyasapogenol/tocopherol	19.7021	18.7253	0
z-Others		coniferaldehyde glucoside	1.10038	0.385452	0.340367
z-Others		D,L-&alpha;-methylphosphinothricin	-0.0570612	-0.0570612	8.79683
z-Others		D-erythro-imidazole-glycerol-phosphate	-1.78777	-0.114388	0.169312
z-Others		diethyl thiosulfinate	2.25219	0.443049	0.297127
z-Others		dihydrochelirubine	1.13733	0.404501	0.344833
z-Others		dihydrosanguinarine	2.0452	1.28781	1.29951
z-Others		dimeric urushiol	6.18607	7.11274	3.59173
z-Others		dimethylallyl diphosphate/isopentenyl diphosphate	11.1279	5.47685	-2.53943
z-Others		dUMP/2'-deoxyuridine 3'-monophosphate	10.6512	-0.203215	0.145208
z-Others		EHNA	-1.48247	-1.49906	-0.983423
z-Others		epoxypheophorbide <i>a</i>	-1.04848	-0.0952676	0.295947
z-Others		esculin/N-beta; -D-glucosyl-daphnetin/daphnetin-8-glucoside/N-beta;-D-glucosyl-esculetin/cichoriin/daphnin/esculin	-1.3053	1.13349	1.05851
z-Others		ethyleneglycol phosphate/L-threonate/L-homocysteine/<i>S</i>-methyl-L-cysteine	17.6178	10.8984	0.145208
z-Others		fluorofumarate	18.9011	18.0216	0.21301
z-Others		FMNH<SUB>2</SUB>	-1.48727	-0.979003	-0.46499
z-Others		HPOTE/(9Z,11E,14Z)-(13S)-hydroperoxyoctadeca-(9,11,14)-trienoate	-17.995	0.0422306	0.0118313
z-Others		imidazole acetol-phosphate	-1.6913	-0.142122	0.143367
z-Others		inosine/abscisate/4-prenylphlorisobutyrophenone/dihydroxyphaseic acid	-2.75579	-1.7103	-1.62733
z-Others		kinetin	-17.5023	-5.53946	-5.10943
z-Others		L-dehydro-ascorbate	-0.440115	-0.550568	-3.45143
z-Others		linoleate group	-1.70185	-1.65338	-1.211
z-Others		L-phosphinothricin	2.19481	1.04174	1.10253
z-Others		L-selenocystathionine	16.4628	5.22324	0.145208
z-Others		lupiwighteone	-0.50077	17.0283	5.93213
z-Others		maltotriose/raffinose/kestotriose/fagopyrito	-12.7518	-1.19415	-11.9234
z-Others		methylphoracetophenone/(R)-3-(4-hydroxyphenyl)lactate	2.24325	0.982624	1.05797
z-Others		methylsuccinate/glutarate	-19.1444	-4.2401	0.263709
z-Others		N-(indol-3-ylacetyl)-&beta;-D-glucose/isowighteone	-0.31271	17.0283	0.053764
z-Others		N<sup>&omega;</sup>-hydroxy-L-arginine/3-hydroxy-9-apo-&delta;-caroten-9-one/3-hydroxy-&beta;-ionone	-1.28442	-0.793113	-0.10134
z-Others		norbixin/(-)-yatein/7-(methylsulfanyl)heptyl-desulfoglucosinolate	-11.648	-5.80714	-11.2815
z-Others		octyl &beta;-D-glucopyranoside	-20.2063	-7.21228	-0.106182
z-Others		pamidronate	17.2142	-0.203215	0.145208
z-Others		p-chlorophenylalanine	-17.5034	-11.8721	-14.5547	*
z-Others		phenylacetaldehyde	-18.9853	-0.846197	0.331888
z-Others		phenylthiourea	19.4028	0.0658369	4.69539
z-Others		pheophorbide <i>a</i>	-1.19243	0.117266	0.325083
z-Others		pheophorbide <i>b</i>	-19.8776	0.0999085	0.351415
z-Others		phloretin/apiforol/3-isopropyl-10-(methylthio)-2-oxodecanoate/(+)-afzelechin/hemigossypolone/(3R,4R)-7,2',4'-trihydroxyisoflavanol/(-)-epiafzelechin	-15.6361	-12.7615	-9.49938
z-Others		pimelate	2.16843	1.0802	1.06858
z-Others		pinocembrin chalcone/isoliquiritigenin/(2<i>S</i>)-liquiritigenin/(6aR,11aR)-3,9-dihydroxypterocarpan/(<i>S</i>)-dihydrodaidzein/emodin anthrone	-15.4415	-15.3965	-14.989
z-Others		prostaglandin	-4.02938	-1.62877	-0.401967
z-Others		protopine	-17.5766	-17.5586	-10.4567
z-Others		red chlorophyll catabolite	-16.6363	-11.8834	-3.50084
z-Others		rosmarinate	3.07567	1.74103	1.83379
z-Others		S-adenosyl-1,8-diamino-3-thiooctane	-11.7239	-11.7059	-11.3574	*
z-Others		salicylate/hydroxybenzoate	12.872	-0.203215	0.145208
z-Others		sanguinarine	2.14735	1.40538	1.42551
z-Others		S-cheilanthifoline/(S)-nandinine	1.2362	0.451869	0.262104
z-Others		soyasaponin III	1.96847	1.93583	3.07986	*
z-Others		tellurite	-17.9431	-8.96015	-0.0990633
z-Others		tetrahydropteroyl mono-L-glutamate	-1.90613	-1.33255	1.60157	*
z-Others		triferuloyl spermidine	-20.2915	-8.6318	-10.4496	*
z-Others		tubercidine 5'-monophosphate	1.45508	1.71107	1.15723
z-Others		umbelliferone/4-hydroxycoumarin	2.24299	1.087	1.10816

## Sheet: CT2 Fold change
Parent class	class	Compound	Log FC 20:80 vs 80:20	Log FC 40:60 vs 80:20	Log FC 60:40 vs 80:20	VIP
Amino acids and derivatives		&gamma;-L-glutamyl-L-cysteine	-18.0961	-18.0578	-18.0578
Amino acids and derivatives		<i>N</i>-acetyl-<i>S</i>-geranylgeranyl-L-cysteine	1.5413	1.00132	0.0367895
Amino acids and derivatives		<i>N</i>-hydroxytrihomomethionine	-1.63587	-0.948635	-0.290684
Amino acids and derivatives		buthionine sulfoximine	-1.73779	-1.16616	-0.807987
Amino acids and derivatives		L-arginine	-2.02671	-0.688067	-0.407151
Amino acids and derivatives		L-citrulline	-10.2818	-10.7733	-10.2436
Amino acids and derivatives		L-homocysteine/L-threonate/<i>S</i>-methyl-L-cysteine	17.9726	17.4688	16.7035
Amino acids and derivatives		L-isowillardiine	-0.0647558	10.1335	-0.24713
Amino acids and derivatives		L-phenylalanine	-21.1657	-0.810928	-0.102541
Amino acids and derivatives		threonine/serine	-12.325	5.69778	5.81759
aromatic compounds		4-hydroxycoumarin	2.6824	1.38225	0.663513
aromatic compounds		amino-dinitrotoluene	18.2285	-0.188485	-0.208281
aromatic compounds		coumaryl acetate	-0.174651	12.3989	20.1468
aromatic compounds		DIMBOA	-10.967	-0.101044	-1.0168
aromatic compounds		dimeric urushiol peroxide	18.0721	5.86439	-0.208281
aromatic compounds		indol-3-ylmethylisothiocyanate-glutathione	0.944184	1.13422	0.443997
carboxy acids		&alpha;,&omega;-9<i>Z</i>-octadecenedioate	-19.1323	-9.93904	0.561117	*
carboxy acids		&alpha;-linolenate	-0.453183	-1.29611	0.210888
carboxy acids		&gamma;-linolenate/punicate/calendate/&alpha;-eleostearate/crepenynate	-13.7319	-4.25142	-13.8168
carboxy acids		(9Z,12Z)-octadecadien-6-ynoate	15.7348	6.3235	-0.208281
carboxy acids		2-[(2'-methylthio)propyl]maleate	-17.5557	-17.6209	-17.4787
carboxy acids		2-oxoadipate	18.0347	17.5029	0.184687
carboxy acids		behenate	-0.0303701	-0.185999	17.9391
carboxy acids		linoleate	-0.656978	-1.04294	0.206216
carboxy acids		phytanate/arachidate	1.02497	-0.168344	0.664453
carboxy acids		sterculate	-2.79771	-2.53546	-1.07909
Hormones	Cytokinins	dihydrozeatin-N-glucoside	-1.01397	-0.562214	-1.30112
Hormones	Gibberellins	gibberellin A<sub>15</sub> (closed lactone form)	-18.1372	-18.2035	-18.2221
Hormones	Gibberellins	gibberellin A<sub>24</sub>	-1.84958	-1.51089	-0.425637
Hormones	Gibberellins	gibberellin A<sub>44</sub> (closed lactone form)	-2.11235	-1.55097	-0.705114
Hormones	Gibberellins	methyl gibberellin A/16&alpha;, 17-epoxy gibberellin A	-20.3817	-20.3817	-0.828188
Isoprenoids	Carotenoids	&beta;-ionone	-2.88564	-1.09376	-0.768811
Isoprenoids	Carotenoids	3S,3'S-astaxanthin	-15.8275	-3.33178	3.14108
Isoprenoids	Carotenoids	4',4'-dihydroxyadonixanthin/CHAPS	-15.976	-3.48027	2.79226
Isoprenoids	Carotenoids	4'-hydroxyadonixanthin/3,4',4'-trihydroxyechinenone	2.23069	1.27543	1.056
Isoprenoids	Carotenoids	bixin aldehyde	-14.8836	-14.9487	-14.9685	*
Isoprenoids	Carotenoids	bixin dimethyl ester	-19.6442	-19.5718	-0.7388
Isoprenoids	Carotenoids	crocetin	-1.84887	-1.51018	-0.424909
Isoprenoids	Diterpenoids	<i>ent</i>-7&alpha;-hydroxykaur-16-en-19-oate	-16.8807	-13.5506	-20.3394	*
Isoprenoids	Diterpenoids	19-<i>O</i>-&beta;-glucopyranosyl-steviol	10.6419	10.495	0
Isoprenoids	Diterpenoids	oryzalide A	1.75012	1.09617	0.799097
Isoprenoids	Diterpenoids	steviolmonoside	20.9474	20.8006	-0.208282
Isoprenoids	Monoterpenes	secologanin	-1.27768	2.73797	1.29491
Isoprenoids	Sesquiterpenoids	[4-(5,5-dimethylcyclohex-1-en-1-yl)-cyclohex-1-en-1-yl] methanol	3.56503	3.49557	-17.8947
Isoprenoids	Sesquiterpenoids	artemisinin	-18.1769	-18.242	-0.35415
Isoprenoids	Steroids	4&alpha;-hydroxymethyl-4&beta;-methyl-5&alpha;-cholesta-8,24-dien-3&beta;-ol/4&alpha;-hydroxymethyl-ergosta-7,24(24<sup>1</sup>)-dien-3&beta;-ol	-1.585	-0.586152	-0.160939
Isoprenoids	Terpenoid derivatives	(<i>E,E</i>)-farnesylacetone	-11.7341	-11.8897	6.4167
Isoprenoids	Terpenoid derivatives	hydroxytaxusin	-1.01496	1.22466	1.11622
Isoprenoids	Tetraterpenoids	(2<i>E</i>,14<i>E</i>,18<i>E</i>)-lycopatriene	-19.7312	-19.7963	-19.8161	*
Isoprenoids	Triterpenoids	baccatin III	-12.4432	-12.2427	6.30776
Isoprenoids	Triterpenoids	glycyrrhetaldehyde	2.39247	-6.22852	11.379
Isoprenoids	Triterpenoids	presqualene diphosphate	-1.68852	-1.29352	-0.568451
lipids		1-linoleoyl-2-linoleoyl-phosphatidylcholine/1-&alpha;-linolenoyl-2-oleoyl-phosphatidylcholine/1-oleoyl-2-&alpha;-linolenoyl-phosphatidylcholine	-0.335855	0.0978203	-10.2582
lipids		1-oleoyl-2-palmitoyl-phosphatidylglycerol	14.5532	-3.60039	-3.61894
lipids		1-palmitoyl-2-linoleoyl-phosphatidylcholine	-18.0061	-7.82977	-1.80918
lipids		1-palmitoylglycerol 3-phosphate/1-palmitoleylglycerol 3-phosphate	-19.534	-19.512	-19.512
lipids		monogalactosyldiacylglycerol	-6.57773	-6.64284	6.72979
lipids		monogalactosyldiacylglycerol	14.8692	-3.6111	-3.62965
lipids		phosphatidylglycerophosphate (1-octadecenoyl(9Z), 2-palmitoyl)	11.5891	11.3586	2.36579
Nitrogen-containing secondary metabolites	Alkaloids	(S)-tetrahydropapaverine/laudanine	-18.5798	-19.3844	0.24012
Nitrogen-containing secondary metabolites	Alkaloids	betanidin	-6.83719	-7.66341	-19.8873
Nitrogen-containing secondary metabolites	Alkaloids	dihydrochelerythrine	1.26529	1.03442	-1.02901
phenylpropanoids	Flavonoids	(-)-sativan	-1.90652	-1.57786	-0.274106
phenylpropanoids	Flavonoids	afrormosin-7-O-glucoside-6''-O-malonate	1.21894	0.650336	-0.234081
phenylpropanoids	Flavonoids	dalcochinin-8'-O-&beta;-glucoside	-18.1619	-9.75472	-6.08651
phenylpropanoids	Flavonoids	dimethylquercetin/pilosin	-20.5108	-20.7879	-0.33239
phenylpropanoids	Flavonoids	gardenin B/dalnigrein	-0.0408271	6.52742	-0.151676
phenylpropanoids	Flavonoids	isovitexin 2''-O-rhamnoside/vitexin 2''-<i>O</i>-&beta;-L-rhamnoside	18.1612	11.9146	-0.208281
phenylpropanoids	Flavonoids	patuletin/dihydro-10-thiopteroate/laricitrin/3,3',4',5,7-pentahydroxy-8-methoxyflavone	-0.0891012	6.82738	-0.208281
phenylpropanoids	Flavonoids	vitexin/kaempferol-3-rhamnoside/pelargonidin-3-<i>O</i>-&beta;-D-glucoside/3-<i>C</i>-glucosyl-2,4,4',6-tetrahydroxydibenzoylmethane/6-<i>C</i>-glucosyl-2-hydroxynaringenin/isovitexin	-1.07091	-1.43561	-0.509949
phenylpropanoids	Lignans	(+)-secoisolariciresinol monoglucoside	-0.516153	1.53504	0.765052
phenylpropanoids	Lignans	arctigenin	-8.19494	-3.20754	2.21201	*
phenylpropanoids	Other phenylpropanoids	bergaptol	-17.555	-17.6201	-17.4779
phenylpropanoids	Other phenylpropanoids	coumarinate/3-hydroxy-<i>trans</i>-cinnamate/<i>keto</i>-phenylpyruvate/enol-phenylpyruvate/coumarate	1.71479	0.400518	-0.347933
phenylpropanoids	Other phenylpropanoids	delphinidin/8-hydroxykaempferol/tricetin/bracteatin/quercetin/8-hydroxy-luteolin	16.5658	16.5323	16.4629
phenylpropanoids	Other phenylpropanoids	ferulate	2.9948	2.64792	1.99205
phenylpropanoids	Other phenylpropanoids	furcatin	-6.11705	6.06078	-6.20195	*
phenylpropanoids	Other phenylpropanoids	methylsalicylate/azaguanine/vanillin/<i>N</i>-carbamoyl-L-aspartate/3,4-dihydroxyphenylacetaldehyde	3.11157	2.76469	2.10883
phenylpropanoids	Other phenylpropanoids	umbelliferone	13.0276	11.7274	11.0087
vitamin		&beta;-tocotrienol	-9.2079	-4.00648	-9.52483
vitamin		&gamma;-tocotrienol	-15.3326	-4.59999	-15.2983
z-Others		&alpha;-3',4'-anhydrovinblastine	0.863448	1.54691	0.548134	*
z-Others		&alpha;-D-galacturonate 1-phosphate	16.769	16.6011	13.4113
z-Others		&alpha;-D-glucuronate 1-phosphate	16.769	16.6011	13.4113
z-Others		&gamma;-thiomethyl glutamate	3.11386	2.76232	2.09208
z-Others		(-)-medicarpin-3-<i>O</i>-glucoside	-0.269435	-2.06417	-0.329889	*
z-Others		(<i>E</i>)-<i>N</i>-hydroxy-5-(methylsulfanyl)pentimidothioate/coniferaldehyde	-0.0342754	5.78719	0
z-Others		(<i>E</i>)-1-(glutathion-<i>S</i>-yl)-<i>N</i>-hydroxy-&omega;-(methylsulfanyl)hexan-1-imine	-0.560464	-1.09439	0.000497
z-Others		(<i>E</i>)-7-(methyltsulfanyl)heptanal oxime	-21.8739	-1.90685	-21.9865
z-Others		(<i>R</i>)-pantolactone	-12.2369	-11.9505	-6.29083
z-Others		(<i>S</i>)-5-hydroxyisourate	-17.505	-17.5701	-17.428	*
z-Others		(<i>S</i>)-scoulerine/(S)-coreximine	-1.90262	-12.5189	-0.243174
z-Others		(2,6-difluoro-4-hydroxyphenyl)pyruvate	-2.48185	-0.766761	-0.619184
z-Others		(2E)-2-ethylidene-4-hydroxy-5-methyl-3(2H)-furanone	23.4046	22.186	21.4672
z-Others		(indol-3-yl)pyruvate	-17.5752	-17.6403	-6.26467
z-Others		(L-cysteinylglycin-<i>S</i>-yl)(1<i>H</i>-indol-3-yl)acetonitrile	2.9726	1.63612	0.00274122
z-Others		/(+)-pisatin/1,7-dihydroxy-6,8-dimethoxy-2-methylanthraquinone/dimethylkaempferol/2',7-dihydroxy-4',5'-dimethoxyisoflavone/cirsimaritin/ladanein/	22.3418	21.3158	10.4347
z-Others		/(3R,4R)-7,2',4'-trihydroxyisoflavanolphloretin/apiforol/3-isopropyl-10-(methylthio)-2-oxodecanoate/(+)-afzelechin/hemigossypolone/(-)-epiafzelechin	-11.8132	-11.8783	-6.04083
z-Others		<i>N</i>-(2-chloro-4-pyridyl)-<i>N'</i>-phenylurea	-1.45899	-1.55764	-1.22426
z-Others		<i>N</i><sup>6</sup>-(&Delta;<sup>2</sup>-isopentenyl)-adenosine 5'-monophosphate	0.636815	1.01272	0.0426602
z-Others		<i>sn</i>-1,2-di(2-propylpentanoyl)glycerol	-18.0452	-12.3674	-9.57278
z-Others		1-(p-butylphenyl)-2,2-dimethyl-4,6-diamino-1,2-dihydro-s-triazine	-2.14716	-0.28272	-1.76652
z-Others		1,2-dehydroreticuline/salutaridine/(S)-corytuberine	-20.3951	-20.3951	-0.832911
z-Others		1,2-dioctanoyl-1,2,6-hexanetriol/docosanedioate	-0.467543	1.67193	-0.0693785
z-Others		1,5-dideoxy-1,5-imino-D-galactitol	-8.77781	-0.471013	-0.563325
z-Others		1-<i>O</i>-(4-coumaroyl)-&beta;-D-glucose	20.5331	6.82738	-0.208281
z-Others		12-hydroxydihydrochelirubine/(2<i>E</i>,6<i>E</i>)-farnesyl diphosphate	-0.185174	12.9856	13.0233
z-Others		1-deoxymannojirimycin	-11.4229	-3.38268	-11.6845
z-Others		2-(2-methylpyridin-3-yl)ethanol/phenylacetaldehyde	-18.8622	-0.89348	-0.393995
z-Others		2-(8-hydroxy-2-oxotridecyl)-6-oxopyran-4-olate	-2.18911	-1.31063	-0.238394
z-Others		2,3-dimethyl-6-geranylgeranyl-1,4-benzoquinol	-9.2079	-4.00648	-9.52483
z-Others		2,4-dihydroxycinnamate	3.6623	2.36653	1.69008
z-Others		2-amino-6-hydroxymethyl-7,7-dimethyl-7,8-dihydropteridin-4-one	-1.3815	-0.980778	-0.367444
z-Others		2-benzyl-thiohydroximate-O-sulfate	-0.0586208	10.2199	-0.224516
z-Others		2'-deoxymugineate	-1.8625	-1.55498	-0.272454
z-Others		2-undecanone	-2.90342	-1.12812	-0.758568
z-Others		3,5-dihydroxyanisole	23.329	22.1104	21.3916
z-Others		3-chlorodiaminopimelate	-18.4688	-1.46703	-1.18135
z-Others		3-isopropyl-6-(methylthio)-2-oxohexanoate	-0.817425	-0.579424	-20.7199	*
z-Others		3-methoxy-4-hydroxy-5-<i>all-trans</i>-hexaprenylbenzoate	2.16166	1.21668	0.994548
z-Others		4,5-<i>seco</i>-dopa	-20.9938	-13.879	-21.0787
z-Others		4-hydroxy-<i>trans</i>-8-sphingenine	1.06555	-0.167177	0.702535	*
z-Others		4-methyl-5-(2-phosphooxyethyl)thiazole	-5.61452	5.58572	10.6388	*
z-Others		4-nitrophenol	2.18076	0.985595	0.350058
z-Others		5 &alpha;-carboxystrictosidine	-2.26108	-1.53595	-0.906826
z-Others		5,10-methylenetetrahydropteroyl tri-L-glutamate	-0.0509523	12.847	-0.0462993	*
z-Others		5,6-epoxy-3-hydroxy-9-apo-&beta;-caroten-9-one/(-)-methyl jasmonate	-20.9688	-12.9853	-0.518719
z-Others		6-(4-methyl-2-oxopentyl)-4-hydroxy-2-pyrone	-0.17465	10.7424	-0.133823
z-Others		all-<i>trans</i>-hexaprenyl diphosphate	-1.56955	-1.17456	-0.449487
z-Others		allocryptopine	-12.2585	-0.343298	5.01075
z-Others		allosamidin	-2.34575	-1.58304	-0.848432
z-Others		berbamunine/guattegaumerine	-1.79232	-1.19644	-0.599956
z-Others		bisdemethoxycurcumin	19.8381	12.9476	-0.208281
z-Others		carlactone	1.29981	0.756716	-17.6372
z-Others		decaprenyl diphosphate	-0.697939	-1.27716	-0.936995
z-Others		deferoxamine mesylate	18.5416	-0.40044	-0.152934	*
z-Others		D-erythro-imidazole-glycerol-phosphate	-1.13179	-0.0894343	-0.452937
z-Others		D-glucosamine 1-phosphate	-17.0807	-5.77616	-11.5691
z-Others		dihydrocoumarin/4-coumaraldehyde/1-phenylpropane-1,2-dione	-19.8119	-1.6577	-1.09231
z-Others		dihydrosanguinarine	22.5017	21.4562	21.0994
z-Others		dimethylallyl diphosphate/isopentenyl diphosphate	16.6983	16.6509	16.622
z-Others		dUMP/2'-deoxyuridine 3'-monophosphate	16.3148	16.1803	2.47988
z-Others		epoxypheophorbide <i>a</i>	-1.60294	-1.22301	-0.489419
z-Others		fluorofumarate	19.1487	18.8702	18.171
z-Others		galactopinitol/D-galactosylononitol	-17.5157	-11.5528	-0.107079
z-Others		gulonate/glucoronate/galacturonate	3.41617	21.0697	17.5171
z-Others		imidazole acetol-phosphate	-1.22646	-2.02317	-1.42938
z-Others		inosine/abscisate/4-prenylphlorisobutyrophenone/dihydroxyphaseic acid	-1.85159	-1.54407	-0.267507
z-Others		L-dehydro-ascorbate	-17.5396	3.56526	3.46992
z-Others		loganin	-18.7769	-0.555599	-0.430277
z-Others		L-phosphinothricin	5.50798	4.21221	3.53571
z-Others		maltotriose/raffinose/kestotriose/fagopyritol	-11.5914	-3.25884	5.51341
z-Others		methoxyanigorufone	-1.90652	-1.57969	-0.276905
z-Others		methylphoracetophenone/(R)-3-(4-hydroxyphenyl)lactate	1.6745	0.364042	-0.343174
z-Others		methylsuccinate/glutarate	-19.1534	-2.30776	-1.07866
z-Others		octyl &beta;-D-glucopyranoside	-20.0941	-20.0941	-0.0309982	*
z-Others		pamidronate	17.4023	10.9895	-0.208281
z-Others		p-chlorophenylalanine	-16.6694	-16.708	-5.51737
z-Others		phenylarsine oxide	14.0101	13.97	13.9411	*
z-Others		pheophorbide <i>a</i>	-1.80811	-1.33066	-0.462401
z-Others		pheophorbide <i>b</i>	-17.1903	-4.71864	1.76479
z-Others		pimelate	5.01755	3.67582	2.951
z-Others		plumbagin	-20.7416	-0.638956	0.0414677
z-Others		prostaglandin	-3.58582	-2.22084	-1.26219
z-Others		protochlorophyll a	-14.4266	-14.5228	-14.5414
z-Others		robustaquinone B/<i>trans</i>-cinnamoyl-&beta;-D-glucoside	22.3926	21.3666	21.0213
z-Others		robustaquinone G	19.9725	-0.0647558	-0.289272
z-Others		rosmarinate/<i>S</i>-(hydroxymethyl)glutathione	19.7193	18.6156	5.80596
z-Others		salicylate/hydroxybenzoate	16.4376	10.734	-0.208281
z-Others		sanguinarine	12.7204	11.6955	11.3491
z-Others		suberate/6-diazo-5-oxonorleucine	-0.0825494	5.73617	-0.208281
z-Others		thenoyl trifluoro acetone	-5.5792	5.62103	10.6741	*
z-Others		tricaffeoyl spermidine	-17.786	-17.8511	-17.8709
z-Others		triethanolamine	-17.6195	-17.8966	-1.06314
z-Others		triferuloyl spermidine	-13.0098	-13.2869	5.52291
z-Others		uridine	-18.4286	-18.3561	-0.642305	*
	Others	deoxycholate	-0.501225	1.73931	-0.0412194
	#N/A	ampicillin	1.32449	1.20462	-1.0854

## Sheet: CT1 VIP Score
Var ID (Primary)	M1.VIP[3+5+0]	2.44693 * M1.VIP[3]cvSE
hexanediol 1,6-bisphosphate	1.54701	0.856348	*
(<i>E</i>)-1-(L-cysteinylglycin-<i>S</i>-yl)-<i>N</i>-hydroxy-&omega;-(methylsulfanyl)hexan-1-imine	1.54074	0.970434	*
1D-1-O-(indol-3-yl)acetyl-myo-inositol	1.54074	0.970434	*
4-<i>O</i>-(indol-3-ylacetyl)-&beta;-D-glucose	1.54074	0.970434	*
1-<i>O</i>-(indol-3-ylacetyl)-&beta;-D-glucose	1.54074	0.970434	*
6-<i>O</i>-(indol-3-ylacetyl)-&beta;-D-glucose	1.54074	0.970434	*
heliocide H4	1.50192	0.410085	*
heliocide H1	1.50192	0.410085	*
heliocide H2	1.50192	0.410085	*
heliocide H3	1.50192	0.410085	*
7,2'-dihydroxy-4'-methoxy-isoflavanol carbocation intermediate 2	1.49375	0.535948	*
D-glucosamine 1-phosphate	1.46842	0.391388	*
<i>N</i><sup>6</sup>-(&Delta;<sup>2</sup>-isopentenyl)-adenosine 5'-diphosphate	1.43147	1.04954	*
(indol-3-yl)pyruvate	1.3827	0.271927	*
acetonedicarboxylate	1.36611	0.290823	*
2-oxoglutarate	1.36611	0.290823	*
L-cysteine	1.36586	0.280509	*
D-cysteine	1.36586	0.280509	*
bergaptol	1.34446	0.572531	*
esculin	1.34386	0.401874	*
4-<i>O</i>- &beta; -D-glucosyl-daphnetin	1.34386	0.401874	*
3-<i>O</i>-&beta;-D-glucosyl-daphnetin	1.34386	0.401874	*
daphnetin-8-glucoside	1.34386	0.401874	*
cichoriin	1.34386	0.401874	*
3-<i>O</i>-&beta;-D-glucosyl-esculetin	1.34386	0.401874	*
4-<i>O</i>-&beta;-D-glucosyl-esculetin	1.34386	0.401874	*
daphnin	1.34386	0.401874	*
esculin	1.34386	0.401874	*
L-dopachrome	1.33668	1.36396	*
4-(methylsulfanyl)butyl-desulfoglucosinolate	1.33559	0.305681	*
indole-3-acetyl-N-&beta;-D-glucose	1.33493	0.323357	*
TRIBOA-&beta;-D-glucoside	1.31129	0.225213	*
decaprenyl diphosphate	1.29707	0.673008	*
pseudoionone	1.29279	1.25911	*
soyasaponin III	1.292	0.608458	*
p-chlorophenylalanine	1.27608	0.178088	*
narcotinehemiacetal	1.27225	0.368115	*
papaveroxine	1.27225	0.368115	*
4-amino-2,6-dinitrotoluene glucoside	1.2676	0.276414	*
lipid X	1.26177	0.772411	*
2-amino-4,6-dinitrotoluene glucoside	1.25991	0.240557	*
oleanolate 3-&beta;-D-glucuronoside-28-glucoside	1.25825	0.720401	*
bixin dimethyl ester	1.24849	0.434765	*
&beta;-ionone	1.24825	1.27988	*
sinapaldehyde glucoside	1.2482	1.00121	*
3-isopropyl-7-(methylthio)-2-oxoheptanoate	1.23771	0.42998	*
deacetylisoipecoside	1.2372	1.12538	*
1-18:3-2-18:2-monogalactosyldiacylglycerol	1.23714	0.980182	*
4,5-<i>seco</i>-dopa	1.23357	0.737875	*
DIMBOA	1.2274	0.318555	*
phosphatidylglycerophosphate (dioctadec-9-enoyl(Z))	1.21615	0.672073	*
3,4-dihydroxy-5-<i>all-trans</i>-hexaprenylbenzoate	1.21274	0.765879	*
cortisol	1.20148	0.507091	*
dihydrozeatin-<i>O</i>-glucoside	1.20115	1.12203	*
dihydrozeatin-7-<i>N</i>-glucose	1.20115	1.12203	*
dihydrozeatin-9-<i>N</i>-glucoside	1.20115	1.12203	*
(2,6-difluoro-4-hydroxyphenyl)pyruvate	1.20001	0.562947	*
1-18:2-2-18:2-monogalactosyldiacylglycerol	1.198	1.28649	*
(12Z,15Z)-9,10-epoxyoctadeca-12,15-dienoate	1.19797	0.268009	*
(9Z,12Z)-15,16-epoxyoctadeca-9,12-dienoate	1.19797	0.268009	*
9(S)-hydroxy-(10E,12Z,15Z)-octadeca-10,12,15-trienoate	1.19797	0.268009	*
3-oxo-2-(cis-2'-pentenyl)-cyclopentane-1-octanoate	1.19797	0.268009	*
(9Z,11E,1'E)-12-(1'-hexenyloxy)-9,11-dodecadienoate	1.19797	0.268009	*
9,10-epoxy-10,12Z-octadecadienoate	1.19797	0.268009	*
colneleate	1.19797	0.268009	*
(9Z)-(13S)-12,13-epoxyoctadeca-9,11-dienoate	1.19797	0.268009	*
steviolmonoside	1.19759	0.768164	*
19-<i>O</i>-&beta;-glucopyranosyl-steviol	1.19759	0.768164	*
triferuloyl spermidine	1.19497	0.478114	*
miraxanthin V	1.19333	0.870028	*
13-[(<i>E</i>)-2-methylcrotonoyl]oxylupanine	1.19126	0.655954	*
1-(p-butylphenyl)-2,2-dimethyl-4,6-diamino-1,2-dihydro-s-triazine	1.18742	0.349452	*
2-[(2'-methylthio)propyl]maleate	1.18352	0.414359	*
S-adenosyl-1,8-diamino-3-thiooctane	1.18303	0.728964	*
7-deoxyloganin	1.18193	0.155589	*
pinocembrin chalcone	1.17868	0.748622	*
isoliquiritigenin	1.17868	0.748622	*
(2<i>S</i>)-liquiritigenin	1.17868	0.748622	*
(6aR,11aR)-3,9-dihydroxypterocarpan	1.17868	0.748622	*
(<i>S</i>)-dihydrodaidzein	1.17868	0.748622	*
emodin anthrone	1.17868	0.748622	*
1-phenyl-7-(3,4-dihydroxyphenyl)-hepta-1,3-dien-5-one	1.17861	0.747942	*
(R)-prunasin	1.17861	0.747942	*
indican	1.17861	0.747942	*
artemisinin	1.17858	0.616836	*
indole-3-acetyl-tryptophan	1.17845	0.747946	*
coniferin	1.17845	0.747946	*
2,4-diamino-6-methyl-5,3'-(3-trifluoromethylphenoxy)prop-1'-yloxypyrimidine	1.17845	0.747946	*
2,4-diamino-6-methyl-5,3'-(2-trifluoromethylphenoxy)prop-1'-yloxypyrimidine	1.17845	0.747946	*
emodin dianthrone	1.17825	0.746954	*
<i>p</i>-nitrophenyl-chitobiose	1.17813	0.746736	*
monodeglucosyl des-acyl avenacin A	1.16555	0.766941	*
dihydrocoumarin	1.16525	0.617879	*
4-coumaraldehyde	1.16525	0.617879	*
1-phenylpropane-1,2-dione	1.16525	0.617879	*
1-18:0-2-18:4-phosphatidylethanolamine	1.15995	0.767443	*
phytosphingosine	1.1599	0.296433	*
(<i>E</i>)-<i>N</i>-hydroxy-6-(methylsulfanyl)heximidothioate	1.15971	0.79071	*
tetrahydropteroyl mono-L-glutamate	1.15684	1.54161	*
			*

## Sheet: CT2 VIP Score
Var ID (Primary)	M1.VIP[3+5+0]	2.44693 * M1.VIP[3]cvSE
coumarin	1.48236	0.290957	*
(Z)-butanethial S-oxide	1.47173	0.324885	*
(<i>E</i>)-1-butenesulfenate	1.47173	0.324885	*
isatin	1.46787	0.289894	*
2-keto-L-gulonate	1.46496	0.384015	*
5-dehydro-D-gluconate	1.46496	0.384015	*
&alpha;-D-glucuronate	1.46496	0.384015	*
<i>aldehydo</i>-D-glucuronate	1.46496	0.384015	*
<i>aldehydo</i>-D-galacturonate	1.46496	0.384015	*
&alpha;-D-galacturonate	1.46496	0.384015	*
&beta;-D-glucuronate	1.46496	0.384015	*
(<i>E</i>)-glutaconate	1.45023	0.271015	*
dimethylallyl diphosphate	1.37768	0.187982	*
isopentenyl diphosphate	1.37768	0.187982	*
(<i>S</i>)-5-hydroxyisourate	1.37102	0.405341	*
5-phospho-D-arabinonohydroxamate	1.36413	0.164364	*
1D-<i>myo</i>-inositol 3-monophosphate	1.36368	0.168054	*
&beta;-D-mannopyranose 6-phosphate	1.36368	0.168054	*
&alpha;-D-glucose 6-phosphate	1.36368	0.168054	*
&beta;-D-fructofuranose 1-phosphate	1.36368	0.168054	*
1D-<i>myo</i>-inositol 4-monophosphate	1.36368	0.168054	*
1-deoxy-2,3-hexodiulose-6-phosphate	1.36368	0.168054	*
&beta;-D-fructofuranose 6-phosphate	1.36368	0.168054	*
D-hexose 6-phosphate	1.36368	0.168054	*
&alpha;-D-glucopyranose 1-phosphate	1.36368	0.168054	*
1D-<i>myo</i>-inositol 2-monophosphate	1.36368	0.168054	*
&alpha;-D-mannose 1-phosphate	1.36368	0.168054	*
&beta;-D-glucose 6-phosphate	1.36368	0.168054	*
1D-<i>myo</i>-inositol 5-monophosphate	1.36368	0.168054	*
1D-<i>myo</i>-inositol 6-monophosphate	1.36368	0.168054	*
&beta;-L-galactose 1-phosphate	1.36368	0.168054	*
&beta;-D-glucopyranose 1-phosphate	1.36368	0.168054	*
&beta;-L-gulose 1-phosphate	1.36368	0.168054	*
&alpha;-D-mannopyranose 6-phosphate	1.36368	0.168054	*
1D-<i>myo</i>-inositol 1-monophosphate	1.36368	0.168054	*
&alpha;-D-galactose 1-phosphate	1.36368	0.168054	*
delphinidin	1.34081	0.22741	*
8-hydroxykaempferol	1.34081	0.22741	*
tricetin	1.34081	0.22741	*
bracteatin	1.34081	0.22741	*
quercetin	1.34081	0.22741	*
8-hydroxy-luteolin	1.34081	0.22741	*
deferoxamine mesylate	1.33463	0.241311	*
dimethyl thiosulfinate	1.33394	0.39681	*
5-(methylsulfanyl)-2,3-dioxopentyl 1-phosphate	1.3316	0.176262	*
arctigenin	1.3219	0.37132	*
disulfiram	1.32106	0.239952	*
rhamnetin	1.32106	0.239952	*
2'-hydroxypseudobaptigenin	1.32106	0.239952	*
octyl &beta;-D-glucopyranoside	1.31522	0.515875	*
phenylarsine oxide	1.31455	0.404018	*
(2<i>E</i>,14<i>E</i>,18<i>E</i>)-lycopatriene	1.30417	0.656124	*
(-)-medicarpin-3-<i>O</i>-glucoside	1.29904	0.454983	*
HMDBOA-glucoside	1.28984	0.614312	*
<i>N</i>-acetyl-&alpha;-D-galactosamine 1-phosphate	1.28864	0.287723	*
<i>N</i>-acetyl-&alpha;-D-glucosamine 1-phosphate	1.28864	0.287723	*
9,10-12,13-diepoxyoctadecanoate	1.27468	1.14872	*
(12Z,15Z)-9,10-dihydroxyoctadeca-12,15-dienoate	1.27468	1.14872	*
(9Z,12Z)-15,16-dihydroxyoctadeca-9,12-dienoate	1.27468	1.14872	*
(9Z,15Z)-12,13-dihydroxyoctadeca-9,15-dienoate	1.27468	1.14872	*
(9<i>S</i>)-HPODE	1.27468	1.14872	*
(13<i>S</i>)-HPODE	1.27468	1.14872	*
soyasaponin III	1.27264	0.383483	*
&alpha;,&omega;-9<i>Z</i>-octadecenedioate	1.26831	0.478933	*
thenoyl trifluoro acetone	1.26049	0.212337	*
bixin aldehyde	1.25655	0.622117	*
4-methyl-5-(2-phosphooxyethyl)thiazole	1.24489	0.204055	*
5,10-methylenetetrahydropteroyl tri-L-glutamate	1.24428	0.766877	*
formononetin-7-<i>O</i>-glucoside-6''-malonate	1.244	0.677685	*
3-isopropyl-6-(methylthio)-2-oxohexanoate	1.24288	0.394193	*
BAS 110	1.23562	0.671827	*
gibberellin A<sub>37</sub> (closed lactone form)	1.22955	0.38042	*
lipid X	1.22502	0.346394	*
phosphatidylglycerophosphate (dioctadec-9-enoyl(Z))	1.22437	0.409324	*
<i>ent</i>-7&alpha;-hydroxykaur-16-en-19-oate	1.22322	0.288154	*
&alpha;-3',4'-anhydrovinblastine	1.22274	0.472199	*
(-)-maackiain-3-<i>O</i>-glucoside	1.22097	0.355063	*
calycosin 7-<i>O</i>-glucoside	1.22097	0.355063	*
wogonin 7-<i>O</i>-&beta;-<i>D</i>-glucoside	1.22097	0.355063	*
biochanin A-7-<i>O</i>-glucoside	1.22097	0.355063	*
3-dehydrosphinganine	1.21918	0.586075	*
sphingosine	1.21918	0.586075	*
adhumulone	1.21827	0.489664	*
humulone	1.21827	0.489664	*
3,4-dihydroxy-5-<i>all-trans</i>-hexaprenylbenzoate	1.21663	0.0945446	*
furcatin	1.21394	0.555038	*
monodeglucosyl des-acyl avenacin A	1.21368	0.721374	*
a linoleate group	1.21078	0.596027	*
1-18:1-2-16:2-monogalactosyldiacylglycerol	1.21027	0.735429	*
1-18:3-2-16:0-monogalactosyldiacylglycerol	1.21027	0.735429	*
guazatine	1.20277	0.373957	*
uridine	1.19842	0.322731	*
sphinganine (C20)	1.1971	0.374712	*
phytanate	1.19208	0.236279	*
arachidate	1.19208	0.236279	*
4-hydroxy-<i>trans</i>-8-sphingenine	1.19143	0.246482	*
dopaxanthin	1.19	0.311013	*
3,6,7,2',4'-pentamethylquercetagetin	1.18897	0.53186	*
2'-hydroxy 3,6,7,3',4'-pentamethylquercetagetin	1.18897	0.53186	*
violaxanthin	1.1811	0.70309	*
